# Supplementary material for: Novel Multifunctional Cannabidiol-Based Analogues with In Silico, In Vitro, and In Vivo Anti-SARS-CoV-2 Effect
Source: Pharmaceuticals (Basel). 2025 Oct 16;18(10):1565. doi: 10.3390/ph18101565 (PMC12567437; doi:10.3390/ph18101565)
Supplement: Supplementary file 1 [file pharmaceuticals-18-01565-s001.zip]

Archive with 1 entries (1 files):
- pharmaceuticals-3806148-supplementary.pdf
